# Supplementary material for: A Novel Mouse Home Cage Lickometer System Reveals Sex- and Housing-Based Influences on Alcohol Drinking
Source: eNeuro. 2024 Oct 4;11(10):ENEURO.0234-24.2024. doi: 10.1523/ENEURO.0234-24.2024 (PMC11498228; doi:10.1523/ENEURO.0234-24.2024)
Supplement: Data 1-1 — LIQ PARTI Arduino source code used in this study. Download Data 1-1, ZIP file. [file eneuro-11-ENEURO.0234-24.2024-s002.zip]

Archive with 6 entries (6 files):
- LIQ_PARTI_Arduino_Mega/LIQ_functions.ino
- LIQ_PARTI_Arduino_Mega/LIQ_PARTI_Arduino_Mega.ino
- LIQ_PARTI_Arduino_Mega/Logo.c
- LIQ_PARTI_Arduino_Mega/Pages.ino
- LIQ_PARTI_Arduino_Mega/Screen_functions.ino
- LIQ_PARTI_Arduino_Mega/SD_RTC_functions.ino
